# Supplementary material for: Omnipresence of Partitiviruses in Rice Aggregate Sheath Spot Symptom-Associated Fungal Isolates from Paddies in Thailand
Source: Viruses. 2021 Nov 12;13(11):2269. doi: 10.3390/v13112269 (PMC8625198; doi:10.3390/v13112269)
Supplement: Supplementary file 1 [file viruses-13-02269-s001.zip]

Archive with 1 entries (1 files):
- viruses-1445784-supplementary.pdf
